# Supplementary material for: The Associations of Periodontopathic Bacteria and Oral Candida with Periodontal Inflamed Surface Area in Older Adults Receiving Supportive Periodontal Therapy
Source: Diagnostics (Basel). 2021 Aug 2;11(8):1397. doi: 10.3390/diagnostics11081397 (PMC8392537; doi:10.3390/diagnostics11081397)
Supplement: Supplementary file 1 [file diagnostics-11-01397-s001.zip]

Archive with 1 entries (1 files):
- diagnostics-1300204-supplementary.pdf
